# Supplementary material for: Task demands and visual context naturalness modulate gravitational expectation during ocular tracking of temporarily occluded ballistic trajectories
Source: PLoS One. 2026 Jun 3;21(6):e0328432. doi: 10.1371/journal.pone.0328432 (PMC13232861; doi:10.1371/journal.pone.0328432)
Supplement: S1 File — Columns starting with PS and NS denote data from Pictorial and Neutral Scenario blocks, respectively. In the oculomotor indexes files, 0 and 1 values in the task column correspond to Oculomotor Task and Oculo-Manual Task, respectively. PSE, post saccadic error; SACCTAU, saccadic τ; SPEMTAU, SPEM τ; SPEMGAIN, SPEM gain. (ZIP) [file pone.0328432.s001.zip]

Archive with 6 entries (6 files):
- population_OCCL.xlsx
- __MACOSX/._population_OCCL.xlsx
- population_PERT.xlsx
- __MACOSX/._population_PERT.xlsx
- population_INTERCEPT.xlsx
- __MACOSX/._population_INTERCEPT.xlsx
