# Supplementary material for: Task demands and visual context naturalness modulate gravitational expectation during ocular tracking of temporarily occluded ballistic trajectories
Source: PLoS One. 2026 Jun 3;21(6):e0328432. doi: 10.1371/journal.pone.0328432 (PMC13232861; doi:10.1371/journal.pone.0328432)
Supplement: S1 File — Columns starting with PS and NS denote data from Pictorial and Neutral Scenario blocks, respectively. In the oculomotor indexes files, 0 and 1 values in the task column correspond to Oculomotor Task and Oculo-Manual Task, respectively. PSE, post saccadic error; SACCTAU, saccadic τ; SPEMTAU, SPEM τ; SPEMGAIN, SPEM gain. (ZIP) [file pone.0328432.s001.zip › population_OCCL.xlsx]

## Sheet: population_OCCL
variable	subj	order	PS - 0g	PS - 1g	PS - 2g	NS - 0g	NS - 1g	NS - 2g	task
PSE	1	1	3.53639	2.88023	2.77353	3.08414	2.82476	2.66332	0
PSE	2	2	2.86289	2.77791	2.82915	2.64197	2.62584	3.04672	0
PSE	3	1	1.84356	2.00843	1.60842	1.95528	1.73603	1.57539	0
PSE	4	2	3.23891	3.2298	2.81186	3.35076	3.07184	2.62635	0
PSE	5	1	3.02476	2.98713	2.53098	2.82555	2.80068	2.88532	0
PSE	6	2	2.87877	2.49367	2.40666	2.62202	2.14403	1.9482	0
PSE	7	1	3.57453	1.91912	2.64997	3.07281	3.00341	2.50085	0
PSE	8	2	3.06346	2.6955	2.69996	2.36644	2.19099	1.74583	0
PSE	9	1	2.9581	1.78036	2.23979	2.54022	2.86585	2.63625	0
PSE	10	2	3.40854	3.21678	2.62481	2.65344	2.64629	2.13309	0
PSE	11	1	2.53156	2.51215	2.41148	2.62977	2.33889	2.16096	0
PSE	12	2	2.22849	2.20848	2.10514	1.87931	2.05702	1.75902	0
PSE	13	1	2.25015	2.63706	2.47276	2.67536	2.76527	2.8967	0
PSE	14	1	2.42104	2.54389	1.92505	2.87787	2.45416	2.64903	0
PSE	15	2	2.63673	2.90486	2.46548	2.22665	2.42239	2.38939	0
PSE	16	1	2.91924	2.91494	2.67662	3.1173	3.02194	2.59734	0
PSE	17	2	2.65092	2.62146	1.75348	2.2948	2.05007	1.35611	0
PSE	18	1	3.52378	3.18544	3.33208	3.26453	3.6319	2.28659	0
PSE	19	2	2.42402	2.33035	2.04937	2.64266	2.71405	2.3594	0
PSE	20	2	2.82164	3.09115	2.84556	2.39851	2.59241	2.45016	0
PSE	21	2	3.16568	3.45954	3.23854	2.84795	2.8735	2.55028	0
PSE	22	2	2.4033	2.25522	2.30254	1.92845	2.26381	2.3151	0
PSE	23	1	2.43436	2.32623	2.15505	2.63132	2.58587	2.40517	0
PSE	24	1	2.66378	2.77791	2.62573	2.54914	2.6593	2.35247	0
PSE	25	2	2.84074	2.74196	2.49167	2.80002	2.50792	2.20535	0
PSE	26	1	3.09393	3.06717	2.69986	2.62707	2.67862	2.62327	0
PSE	27	2	2.38849	2.4469	2.26913	2.14986	2.60088	2.39482	0
PSE	28	1	3.27788	2.19832	3.14582	3.11593	2.88521	3.03585	0
PSE	29	2	2.92504	2.67615	2.67141	3.01128	2.62601	2.58012	0
PSE	30	1	2.88303	2.71433	2.16149	2.53053	2.45416	2.4226	0
PSE	31	2	2.70032	2.60888	2.91499	2.94604	2.64622	2.61484	0
PSE	32	1	2.48396	2.38818	2.38812	2.75218	2.28622	2.13762	0
PSE	33	2	2.74489	2.90503	2.57277	2.67434	2.33963	2.64504	0
PSE	34	2	2.65768	3.08132	2.82547	2.6297	2.48481	2.8148	0
PSE	35	1	2.65581	2.63666	2.62754	3.02494	3.03578	2.51142	0
PSE	36	2	3.07598	2.98905	2.66103	2.6947	3.01479	2.78532	0
PSE	37	1	2.76934	2.84791	2.39452	2.69443	2.47976	2.30815	0
SACCTAU	1	1	-169.75	-91.5	-75.3603	-140.292	-86.1158	-71.5312	0
SACCTAU	2	2	-127.5	-88.8455	-75.7629	-107.57	-84.4952	-83.9756	0
SACCTAU	3	1	-66.755	-40.3964	-33.3452	-78.7136	-47.8458	-24.819	0
SACCTAU	4	2	-152.889	-99.1062	-79.875	-152.142	-95.25	-75.6152	0
SACCTAU	5	1	-133.175	-93.6948	-63.1767	-128.643	-90.2476	-81.4286	0
SACCTAU	6	2	-128.941	-74.8538	-65.52	-108.618	-58.3538	-47.365	0
SACCTAU	7	1	-158.623	-51.85	-78.2364	-146.708	-88.1167	-69.2353	0
SACCTAU	8	2	-138.5	-90.1722	-74.9889	-102.532	-71.4741	-46.0143	0
SACCTAU	9	1	-103.12	-48.9714	-53.7882	-55.31	-80	-69.548	0
SACCTAU	10	2	-153.667	-102.143	-74.6649	-125.418	-82.8545	-50.7588	0
SACCTAU	11	1	-102.962	-75.365	-55.9762	-117.307	-67.3417	-54.2681	0
SACCTAU	12	2	-90.7809	-61.5811	-40.9474	-63.4732	-57.3378	-32.6087	0
SACCTAU	13	1	-99.7804	-86.076	-69.4488	-122.773	-91.2814	-83.4773	0
SACCTAU	14	1	-105.838	-66.7404	-42.5061	-118.879	-74.0483	-68.5952	0
SACCTAU	15	2	-122.651	-91.5841	-54.364	-100.428	-71.7382	-62.8854	0
SACCTAU	16	1	-126.66	-89.3105	-71.15	-139.213	-89.7667	-71.5667	0
SACCTAU	17	2	-124.15	-89.17	-46.417	-98.8974	-68.7824	-28.4497	0
SACCTAU	18	1	-158.12	-96.4333	-85	-138.4	-117.2	-53.6667	0
SACCTAU	19	2	-100.117	-71.8853	-43.884	-97.9571	-82	-57.9667	0
SACCTAU	20	2	-120.655	-93.2954	-75.6441	-98.2581	-69.9079	-65.2135	0
SACCTAU	21	2	-142.467	-111.5	-100.188	-132.527	-90.2516	-67.0194	0
SACCTAU	22	2	-108.436	-49.8344	-47.44	-61.1178	-61.0444	-47.825	0
SACCTAU	23	1	-79.3176	-36.9471	-47.4293	-77.9613	-71.0025	-51.9952	0
SACCTAU	24	1	-93.8111	-86.4364	-70.2107	-111.393	-74.5382	-50.884	0
SACCTAU	25	2	-129.103	-82.481	-69.4135	-122.116	-77.3722	-56.0139	0
SACCTAU	26	1	-138.762	-96.8538	-68.2467	-112.645	-78.4	-66.5472	0
SACCTAU	27	2	-71.6481	-66.0964	-46.019	-69.0133	-69.531	-55.1605	0
SACCTAU	28	1	-149.907	-61.15	-82	-132.294	-99.8286	-75.31	0
SACCTAU	29	2	-120.464	-68.2733	-65.2	-130.581	-85.6471	-52.5772	0
SACCTAU	30	1	-120.158	-77.6833	-55.2991	-103.245	-76.9171	-60.8788	0
SACCTAU	31	2	-112.342	-77.5656	-75.4655	-131.255	-74.2593	-62.392	0
SACCTAU	32	1	-106.54	-77.4214	-60.0931	-121.482	-81.2632	-62.3795	0
SACCTAU	33	2	-117.869	-81.4412	-66.6611	-110.226	-75.8545	-61.5412	0
SACCTAU	34	2	-115.06	-97.5469	-76.8952	-108.36	-74.8	-69.3742	0
SACCTAU	35	1	-97.4778	-72.419	-68.8367	-124.673	-92.1136	-53.472	0
SACCTAU	36	2	-140.535	-104.836	-71.1722	-122.062	-96.7583	-75.7897	0
SACCTAU	37	1	-118.252	-85.5812	-65.6817	-120.279	-76.5717	-62.8625	0
SPEMTAU	1	1	-246.577	-152.82	-132.288	-219.983	-129.776	-128.462	0
SPEMTAU	2	2	-156.304	-97.001	-72.5724	-112.272	-74.3407	-57.6509	0
SPEMTAU	3	1	-24.7606	-22.0271	45.2811	-33.6207	-35.5782	43.0129	0
SPEMTAU	4	2	-218.947	-155.611	-71.4165	-245.379	-164.979	-116.245	0
SPEMTAU	5	1	-173.047	-96.6456	-7.17415	-166.049	-56.9915	5.67474	0
SPEMTAU	6	2	-143.03	-112.456	29.1518	-66.0854	-0.226209	86.1641	0
SPEMTAU	7	1	-203.26	-173.203	-83.2669	-172.381	-120.33	-114.909	0
SPEMTAU	8	2	-199.604	-122.854	-80.8257	-144.217	-53.8104	0.124039	0
SPEMTAU	9	1	-116.668	-133.547	-67.4187	-74.01	-101.605	-95.7454	0
SPEMTAU	10	2	-219.55	-190.584	-71.9433	-178.136	-136.049	-32.7567	0
SPEMTAU	11	1	-146.922	-127.44	-102.752	-122.645	-111.158	-34.7166	0
SPEMTAU	12	2	-104.213	-42.1771	-45.6293	-47.5534	-33.3021	-17.1786	0
SPEMTAU	13	1	-94.2677	-37.833	-31.113	-92.8339	-49.47	-25.0094	0
SPEMTAU	14	1	-103.34	-24.6955	-37.7315	-139.518	-77.4748	-56.089	0
SPEMTAU	15	2	-102.667	-116.47	-9.50202	-126.636	-81.3429	-11.3597	0
SPEMTAU	16	1	-167.493	-87.8878	-68.0685	-172.063	-136.914	-20.4443	0
SPEMTAU	17	2	-125.854	-50.6664	-25.0486	-125.121	-52.1771	15.919	0
SPEMTAU	18	1	-261.208	-99.006	-117.921	-217.351	-202.744	136.696	0
SPEMTAU	19	2	-126.982	-128.738	-16.2684	-96.7306	-70.0789	-12.1449	0
SPEMTAU	20	2	-153.091	-77.1156	-21.6365	-112.324	-57.2534	-28.5403	0
SPEMTAU	21	2	-195.752	-165.704	-46.0577	-177.898	-159.019	12.4403	0
SPEMTAU	22	2	-147.415	-65.2678	-71.3466	-71.5759	-99.7395	-59.6976	0
SPEMTAU	23	1	-137.177	-51.8529	-59.779	-133.331	-88.3312	-37.6495	0
SPEMTAU	24	1	-163.639	-107.423	-64.0184	-143.988	-61.4389	-29.1616	0
SPEMTAU	25	2	-212.599	-111.785	-54.7916	-163.56	-150.429	-7.17706	0
SPEMTAU	26	1	-214.15	-157.022	-85.489	-179.461	-152.204	-101.522	0
SPEMTAU	27	2	-94.7926	-29.8514	-41.2185	-85.3744	-91.5765	-15.6555	0
SPEMTAU	28	1	-180.879	-145.883	-47.1987	-157.308	-128.225	-17.518	0
SPEMTAU	29	2	-173.928	-130.144	-85.6768	-152.362	-68.8352	9.95024	0
SPEMTAU	30	1	-137.158	-87.9075	-24.539	-73.8767	-13.1324	-15.2617	0
SPEMTAU	31	2	-133.996	-119.38	-85.7063	-171.982	-102.026	-57.8197	0
SPEMTAU	32	1	-117.504	-92.6861	-34.0631	-120.893	-72.0149	-2.78428	0
SPEMTAU	33	2	-138.673	-137.356	-57.683	-124.093	-156.989	-96.2043	0
SPEMTAU	34	2	-194.17	-179.516	-57.271	-117.343	-60.9716	47.8828	0
SPEMTAU	35	1	-85.5114	-119.069	-94.8922	-153.766	-93.3626	-107.308	0
SPEMTAU	36	2	-112.289	22.8989	26.6994	-91.4642	-54.4944	8.4349	0
SPEMTAU	37	1	-151.895	-123.585	-96.9445	-146.852	-143.543	-32.8454	0
SPEMGAIN	1	1	0.0674786	0.106631	0.248154	0.040459	0.0873228	0.201707	0
SPEMGAIN	2	2	0.164327	0.213296	0.300181	0.30537	0.347493	0.353045	0
SPEMGAIN	3	1	0.288334	0.353795	0.315323	0.339793	0.259127	0.418129	0
SPEMGAIN	4	2	0.176322	0.174033	0.213245	0.132728	0.152203	0.222982	0
SPEMGAIN	5	1	0.322749	0.341694	0.40242	0.303439	0.377231	0.459568	0
SPEMGAIN	6	2	0.0401476	0.0947779	0.220635	0.118241	0.130195	0.322731	0
SPEMGAIN	7	1	0.292392	0.236189	0.304204	0.270119	0.155158	0.212753	0
SPEMGAIN	8	2	0.218812	0.171548	0.228327	0.22615	0.242299	0.311753	0
SPEMGAIN	9	1	0.133407	0.222453	0.187574	0.19294	0.189007	0.202035	0
SPEMGAIN	10	2	0.124745	0.193176	0.224875	0.286446	0.30884	0.259479	0
SPEMGAIN	11	1	0.0982329	0.130795	0.153827	0.13892	0.166272	0.184045	0
SPEMGAIN	12	2	0.288528	0.337125	0.314756	0.241469	0.37193	0.40347	0
SPEMGAIN	13	1	0.146291	0.129175	0.121067	0.179728	0.154344	0.301014	0
SPEMGAIN	14	1	0.20686	0.390368	0.384729	0.170487	0.167272	0.307235	0
SPEMGAIN	15	2	0.215231	0.261556	0.187425	0.241173	0.160236	0.198814	0
SPEMGAIN	16	1	0.0527737	0.166197	0.190616	-0.00551629	0.352951	0.379179	0
SPEMGAIN	17	2	0.289782	0.27728	0.371381	0.316407	0.342051	0.42323	0
SPEMGAIN	18	1	0.0794356	0.0541176	0.198038	0.0909139	0.0833368	0.334087	0
SPEMGAIN	19	2	0.180749	0.135242	0.394016	0.18032	0.137796	0.330796	0
SPEMGAIN	20	2	0.162428	0.130444	0.216048	0.214442	0.213393	0.244786	0
SPEMGAIN	21	2	0.127791	0.13658	0.283615	0.176771	0.142131	0.271899	0
SPEMGAIN	22	2	0.113383	0.18024	0.174754	0.219518	0.256487	0.302697	0
SPEMGAIN	23	1	0.180085	0.138308	0.296033	0.207289	0.119783	0.282532	0
SPEMGAIN	24	1	0.167416	0.267531	0.285888	0.169569	0.238994	0.284994	0
SPEMGAIN	25	2	0.00274519	0.028642	0.213408	0.0522896	0.0508312	0.16156	0
SPEMGAIN	26	1	0.213494	0.229811	0.275552	0.214825	0.197937	0.270267	0
SPEMGAIN	27	2	0.218728	0.307061	0.368176	0.343096	0.333816	0.409559	0
SPEMGAIN	28	1	0.17211	0.107102	0.204802	0.186105	0.117366	0.326894	0
SPEMGAIN	29	2	0.152555	0.14931	0.144499	0.135579	0.154472	0.23687	0
SPEMGAIN	30	1	0.371843	0.423085	0.515788	0.271333	0.301213	0.362181	0
SPEMGAIN	31	2	0.162481	0.14009	0.145701	0.162349	0.145037	0.107735	0
SPEMGAIN	32	1	0.213468	0.27798	0.389856	0.137587	0.263783	0.291104	0
SPEMGAIN	33	2	0.0342662	0.0529697	0.127752	0.0897459	0.091282	0.161781	0
SPEMGAIN	34	2	0.134167	0.201	0.196974	0.146387	0.122106	0.214927	0
SPEMGAIN	35	1	0.0666332	0.0598028	0.0751729	0.078053	0.0696193	0.126166	0
SPEMGAIN	36	2	0.121121	0.232328	0.277056	0.115396	0.113154	0.202136	0
SPEMGAIN	37	1	-0.0496017	-0.00598258	-0.0407734	-0.00641811	-0.0422608	0.109011	0
PSE	101	1	3.01608	2.99662	1.96589	2.76618	2.66078	2.78709	1
PSE	102	1	2.52391	2.88817	1.94239	1.96416	2.0872	2.08264	1
PSE	103	1	3.39138	2.63863	2.07437	2.75782	2.2806	1.5433	1
PSE	104	2	2.99805	3.04279	2.99812	2.68427	2.80067	2.70243	1
PSE	105	2	2.69923	2.4026	2.26334	2.18658	2.23202	1.87238	1
PSE	106	2	3.18553	3.11566	3.2672	2.54833	2.4965	2.34216	1
PSE	107	2	3.0039	2.88218	2.2452	3.0368	3.00382	2.84294	1
PSE	108	1	2.87283	2.20431	2.13915	2.16551	2.12653	2.0367	1
PSE	109	2	3.13369	2.82607	3.53567	3.07751	2.83182	3.1027	1
PSE	110	1	3.14305	2.89326	2.23605	2.60214	2.45007	1.90581	1
PSE	111	2	3.14302	3.13859	2.79722	2.87031	2.97119	2.40453	1
PSE	112	1	2.61108	2.54092	2.08215	1.84903	2.06745	2.02245	1
PSE	113	1	2.89349	2.77654	2.41627	2.72726	2.84285	2.66328	1
PSE	114	2	3.38184	2.39101	3.33186	3.00397	3.16561	2.8171	1
PSE	115	2	3.42438	3.24817	3.04664	3.12514	3.16845	2.76219	1
PSE	116	1	2.7912	2.95886	2.61582	2.55763	3.16463	3.08775	1
PSE	117	2	2.79661	3.24837	2.87014	2.07316	2.43802	2.05704	1
PSE	118	1	3.54328	3.30876	2.98558	2.90592	3.02593	2.77253	1
PSE	119	2	3.45068	2.8529	2.92298	2.77979	2.83143	2.52944	1
PSE	120	1	3.12863	3.07902	2.58441	3.18733	3.0672	2.91243	1
PSE	121	2	2.86998	2.2556	2.63059	2.04175	1.89111	1.85704	1
PSE	122	1	2.66564	2.83862	2.52381	2.72561	2.82926	2.55862	1
PSE	123	2	3.1288	2.8673	2.98257	2.70708	2.55489	2.59784	1
PSE	124	1	3.13329	3.00009	2.20134	3.09673	2.73322	2.84714	1
PSE	125	2	3.41196	2.68446	2.58225	3.14537	2.8582	2.90089	1
PSE	126	2	2.9212	2.67293	2.44789	3.02238	2.86467	2.58679	1
PSE	127	1	2.68556	2.46736	2.35768	2.30519	2.44462	2.46214	1
PSE	128	2	2.22518	2.4464	2.30632	2.10785	2.62376	2.32606	1
PSE	129	2	3.05451	2.99537	2.1813	3.09424	3.23687	2.22783	1
PSE	130	1	3.05044	2.96615	3.74813	3.32647	2.68802	2.80404	1
PSE	131	1	2.89599	2.89096	2.87649	2.66429	2.67512	2.77923	1
PSE	132	1	3.14652	3.07674	2.21239	3.07094	2.90421	2.54841	1
SACCTAU	101	1	-134.8	-92.5375	-52.14	-123.8	-85.3833	-81.3833	1
SACCTAU	102	1	-93.0914	-93.1839	-42.7926	6.42561	-31.7176	-46.576	1
SACCTAU	103	1	-155.7	-80.5969	-47.9593	-125.969	-65.8978	-25.6672	1
SACCTAU	104	2	-127.112	-87.7917	-71.8619	-113.841	-88.1015	-73.7394	1
SACCTAU	105	2	-119.372	-72.2484	-55.8859	-93.517	-57.2	-33.3979	1
SACCTAU	106	2	-143.1	-94.2481	-84.62	-112.245	-75.2067	-62.75	1
SACCTAU	107	2	-133.62	-78.4	-67.4	-134.157	-82.6	-76.9833	1
SACCTAU	108	1	-131.076	-64.9615	-56.1592	-97.9632	-64.8742	-54.6459	1
SACCTAU	109	2	-145.368	-70.0571	-102.3	-136.9	-85.6222	-95.7429	1
SACCTAU	110	1	-138.458	-91.205	-43.642	-105.251	-73.4695	-44.9008	1
SACCTAU	111	2	-141.641	-95.5571	-80.4095	-120.926	-85.2959	-63.987	1
SACCTAU	112	1	-122.754	-86.7756	-55.9725	-80.2684	-65.4	-52.1174	1
SACCTAU	113	1	-129.475	-92.0067	-68.9676	-122.732	-90.2771	-77.0858	1
SACCTAU	114	2	-161.855	-82.3333	-90.2	-138.507	-111.9	-80.5857	1
SACCTAU	115	2	-156.744	-104.54	-83.4571	-139.405	-107.367	-73.1679	1
SACCTAU	116	1	-125.2	-94.3333	-69.5857	-112.25	-101.871	-81.1	1
SACCTAU	117	2	-126.486	-107.347	-79.9083	-83.8	-76.0212	-54.595	1
SACCTAU	118	1	-157.95	-101.56	-86.1941	-127.609	-95.5864	-80.9813	1
SACCTAU	119	2	-150.523	-88.7083	-81.1455	-120.345	-89.3391	-66.1625	1
SACCTAU	120	1	-138.655	-94.92	-73.8235	-141.472	-95.5571	-81.85	1
SACCTAU	121	2	-130.955	-70.2971	-72.58	-75.7474	-49.4328	-44.5667	1
SACCTAU	122	1	-112.903	-90.3687	-70.89	-123.26	-99.3424	-72.7152	1
SACCTAU	123	2	-140.4	-98.7059	-84.7789	-120.205	-82.275	-72.9097	1
SACCTAU	124	1	-140.637	-93.5542	-50.3455	-140.708	-86.5233	-76.2042	1
SACCTAU	125	2	-160.76	-74.8	-75.1	-138.242	-92.4714	-82.36	1
SACCTAU	126	2	-134.614	-84.6725	-70.1125	-135.637	-70.9056	-61.5556	1
SACCTAU	127	1	-116.7	-74.0625	-56.75	-97.9295	-67.9967	-62.6421	1
SACCTAU	128	2	-89.9295	-67.4667	-57.475	-48.851	-70.2667	-59.1818	1
SACCTAU	129	2	-136.811	-94.7045	-54.0375	-132.392	-103.743	-47.58	1
SACCTAU	130	1	-126.925	-97	-105.133	-150.56	-75.7	-70.0571	1
SACCTAU	131	1	-116.742	-69.0706	-83.925	-117.54	-70.15	-72.7267	1
SACCTAU	132	1	-143.808	-97.52	-48.92	-136.4	-91.9	-71.2118	1
SPEMTAU	101	1	-192.385	-135.846	-64.7805	-199.61	-161.552	-116.819	1
SPEMTAU	102	1	-71.6775	34.4019	64.2529	36.5525	31.1076	31.6897	1
SPEMTAU	103	1	-193.062	-82.1991	-37.1979	-142.683	-20.2793	30.7791	1
SPEMTAU	104	2	-230.244	-165.136	-166.082	-195.871	-157.371	-74.5327	1
SPEMTAU	105	2	-82.0884	-1.63493	-46.7327	15.6786	109.162	94.6774	1
SPEMTAU	106	2	-162.382	-95.8541	-146.257	-117.173	-68.2944	-43.8643	1
SPEMTAU	107	2	-158.138	-80.8431	6.75286	-85.7848	-41.6396	8.72483	1
SPEMTAU	108	1	-131.98	-72.4321	-41.4978	-28.2065	-36.9921	-27.9351	1
SPEMTAU	109	2	-194.597	-160.122	-94.18	-191.743	-166.773	-86.2391	1
SPEMTAU	110	1	-205.084	-125.891	-49.9032	-158.417	-73.4237	12.2801	1
SPEMTAU	111	2	-148.802	-129.345	-90.2456	-129.698	-70.2905	-27.1253	1
SPEMTAU	112	1	-173.445	-98.3105	-22.1167	-84.3148	-52.1616	-6.62359	1
SPEMTAU	113	1	-157.632	-110.335	-80.8771	-148.005	-75.6442	-66.3072	1
SPEMTAU	114	2	-237.254	-78.4864	-52.4479	-226.551	-90.8266	-33.1948	1
SPEMTAU	115	2	-192.241	-123.356	-105.616	-188.741	-115.876	-26.8722	1
SPEMTAU	116	1	-170.291	-119.578	-72.1778	-179.08	-158.603	-140.096	1
SPEMTAU	117	2	-142.649	-87.2778	28.3963	-105.797	-13.6376	26.5789	1
SPEMTAU	118	1	-206.614	-191.979	-129.496	-217.97	-164.898	-84.7306	1
SPEMTAU	119	2	-149.728	-130.241	-114.68	-149.618	-58.4024	4.27851	1
SPEMTAU	120	1	-159.435	-39.5811	40.5132	-114.594	30.9914	18.0886	1
SPEMTAU	121	2	-168.665	-57.1844	-101.905	-36.5658	-9.86537	-22.7952	1
SPEMTAU	122	1	-155.385	-156.791	-67.7939	-157.828	-129.984	-80.9974	1
SPEMTAU	123	2	-139.009	-138.272	-68.1489	-139.602	-54.4575	-5.16146	1
SPEMTAU	124	1	-216.2	-135.824	-52.1659	-187.372	-151.301	-122.227	1
SPEMTAU	125	2	-135.729	-2.73716	-0.392111	-139.731	20.4948	24.4523	1
SPEMTAU	126	2	-201.131	-125.499	-133.768	-213.068	-143.021	-102.715	1
SPEMTAU	127	1	-132.129	-14.9681	18.2624	-119.589	13.3605	66.6673	1
SPEMTAU	128	2	-166.017	-123.945	-143.075	-112.607	-83.748	-49.3651	1
SPEMTAU	129	2	-129.506	-98.9617	5.35136	-149.669	-89.0478	2.78636	1
SPEMTAU	130	1	-191.833	-186.127	-155.344	-267.768	-199.557	-168.149	1
SPEMTAU	131	1	-153.879	-130.983	-113.448	-152.897	-149.447	-144.94	1
SPEMTAU	132	1	-240.486	-184.133	-137.52	-213.648	-167.453	-133.934	1
SPEMGAIN	101	1	0.536325	0.423721	0.412649	0.462112	0.355132	0.375506	1
SPEMGAIN	102	1	0.196622	0.323939	0.349096	0.102652	0.239636	0.353949	1
SPEMGAIN	103	1	0.310861	0.218447	0.266976	0.341082	0.256835	0.26466	1
SPEMGAIN	104	2	0.238674	0.262828	0.181109	0.415373	0.256229	0.286558	1
SPEMGAIN	105	2	0.179473	0.171884	0.230663	0.359594	0.336807	0.32102	1
SPEMGAIN	106	2	0.528964	0.432141	0.387913	0.534366	0.490012	0.481535	1
SPEMGAIN	107	2	0.228957	0.257543	0.414967	0.404509	0.332269	0.381989	1
SPEMGAIN	108	1	0.525266	0.489934	0.497046	0.701396	0.527662	0.479287	1
SPEMGAIN	109	2	0.271159	0.257405	0.403592	0.459299	0.35776	0.454801	1
SPEMGAIN	110	1	0.584689	0.448709	0.417548	0.739908	0.482265	0.623426	1
SPEMGAIN	111	2	0.304102	0.207255	0.254254	0.390245	0.328841	0.321916	1
SPEMGAIN	112	1	0.581641	0.519611	0.559511	0.656571	0.584475	0.643259	1
SPEMGAIN	113	1	0.238027	0.23294	0.274854	0.240723	0.209777	0.278168	1
SPEMGAIN	114	2	0.165897	0.373419	0.395341	0.264891	0.333086	0.448857	1
SPEMGAIN	115	2	0.32645	0.301048	0.251114	0.478464	0.373065	0.361136	1
SPEMGAIN	116	1	0.600759	0.433815	0.338169	0.55307	0.472289	0.443413	1
SPEMGAIN	117	2	0.376316	0.227405	0.360529	0.427	0.31962	0.35569	1
SPEMGAIN	118	1	0.47514	0.343359	0.320919	0.391741	0.309674	0.355147	1
SPEMGAIN	119	2	0.0200316	0.0798548	-0.0458577	0.0447104	0.0591744	0.0981832	1
SPEMGAIN	120	1	0.185589	0.22244	0.244399	0.316962	0.386971	0.294763	1
SPEMGAIN	121	2	0.13101	0.10748	0.0975814	0.258546	0.211826	0.22223	1
SPEMGAIN	122	1	0.278979	0.233745	0.368506	0.309856	0.250465	0.32229	1
SPEMGAIN	123	2	0.09178	0.104349	0.0737941	0.125823	0.168063	0.192785	1
SPEMGAIN	124	1	0.0643298	0.109099	0.123717	0.125914	0.088336	0.147174	1
SPEMGAIN	125	2	0.354021	0.219929	0.2663	0.263742	0.300943	0.336419	1
SPEMGAIN	126	2	0.309456	0.255567	0.277827	0.370088	0.380501	0.268018	1
SPEMGAIN	127	1	0.325703	0.303594	0.268956	0.280661	0.298927	0.469133	1
SPEMGAIN	128	2	0.435753	0.53577	0.550614	0.567583	0.588476	0.654451	1
SPEMGAIN	129	2	0.34766	0.282709	0.447119	0.400133	0.324311	0.520331	1
SPEMGAIN	130	1	0.202548	0.190061	0.160441	0.295179	0.226866	0.21892	1
SPEMGAIN	131	1	0.237045	0.22021	0.227383	0.265249	0.172301	0.226196	1
SPEMGAIN	132	1	0.0975768	0.0815356	0.129413	0.137482	0.130148	0.0948984	1
