# Supplementary material for: Task demands and visual context naturalness modulate gravitational expectation during ocular tracking of temporarily occluded ballistic trajectories
Source: PLoS One. 2026 Jun 3;21(6):e0328432. doi: 10.1371/journal.pone.0328432 (PMC13232861; doi:10.1371/journal.pone.0328432)
Supplement: S1 File — Columns starting with PS and NS denote data from Pictorial and Neutral Scenario blocks, respectively. In the oculomotor indexes files, 0 and 1 values in the task column correspond to Oculomotor Task and Oculo-Manual Task, respectively. PSE, post saccadic error; SACCTAU, saccadic τ; SPEMTAU, SPEM τ; SPEMGAIN, SPEM gain. (ZIP) [file pone.0328432.s001.zip › population_PERT.xlsx]

## Sheet: population_PERT
variable	subj	order	PS - 0g	PS - 1g	PS - 2g	NS - 0g	NS - 1g	NS - 2g	task
PSE	1	1	2.73569	2.48213	1.86893	2.1657	2.16341	1.82541	0
PSE	2	2	2.05053	2.09865	1.78665	1.94334	2.00588	1.59583	0
PSE	3	1	1.85146	1.93204	1.15625	1.69156	1.64472	1.08878	0
PSE	4	2	2.35035	2.11433	1.43015	2.50632	2.21831	1.58245	0
PSE	5	1	2.4532	2.15627	1.29211	1.92209	1.65459	1.22443	0
PSE	6	2	2.53011	1.87956	1.27321	2.2947	1.60561	1.24756	0
PSE	7	1	2.66866	2.27704	1.70799	2.57083	2.58233	2.02399	0
PSE	8	2	2.23019	1.82544	1.09018	2.06795	1.70069	1.12803	0
PSE	9	1	2.74978	2.40692	2.01848	1.67742	2.63692	1.77532	0
PSE	10	2	2.95936	2.26954	1.41935	2.33889	1.83875	1.27499	0
PSE	11	1	2.69054	2.74109	2.09295	2.35139	2.24705	1.66292	0
PSE	12	2	2.05547	1.63484	1.0372	1.92828	1.80074	1.40822	0
PSE	13	1	2.31441	2.25335	1.69277	1.39527	1.72671	1.35526	0
PSE	14	1	1.97798	1.70804	1.29809	1.67978	1.15107	0.791353	0
PSE	15	2	2.35584	2.27006	2.0411	2.28442	2.14534	1.82769	0
PSE	16	1	2.99185	2.45493	1.90269	2.78686	2.02409	1.58498	0
PSE	17	2	1.46878	1.0797	0.690015	1.49655	0.990482	0.699314	0
PSE	18	1	2.353	1.91331	1.49438	1.92638	1.25812	0.903918	0
PSE	19	2	2.75014	2.35337	1.71437	2.37575	1.97482	1.81947	0
PSE	20	2	2.34659	1.83365	1.20904	2.41441	2.30646	1.66545	0
PSE	21	2	2.97109	2.50567	1.92211	3.10912	2.91329	2.14588	0
PSE	22	2	2.65068	2.60024	2.54631	2.26028	2.23622	2.07857	0
PSE	23	1	2.67631	2.50862	1.81856	2.3618	2.30771	1.92782	0
PSE	24	1	2.51744	2.52201	2.10383	2.4025	1.82825	1.94079	0
PSE	25	2	2.70208	2.59859	1.86868	2.57061	2.36948	1.29687	0
PSE	26	1	2.8569	2.25756	1.74037	2.85444	2.17844	1.79154	0
PSE	27	2	1.78661	2.08306	1.60041	1.72974	1.57381	1.59468	0
PSE	28	1	2.49878	1.80164	1.8452	1.46045	1.44476	1.60406	0
PSE	29	2	2.95724	2.41362	2.42501	2.52129	2.03397	1.645	0
PSE	30	1	1.7145	1.41695	1.75859	1.79188	1.52723	1.68242	0
PSE	31	2	3.06939	3.08404	2.96598	3.13506	2.67236	2.51641	0
PSE	32	1	2.34851	1.92037	1.47811	1.9976	1.47991	1.5007	0
PSE	33	2	2.47978	2.76692	1.90288	2.35848	2.6503	1.73469	0
PSE	34	2	2.13143	1.60056	1.32333	2.21692	1.86657	1.27509	0
PSE	35	1	2.63436	2.9438	2.36881	2.83506	2.67805	2.22805	0
PSE	36	2	2.85906	1.80185	1.05777	3.02994	2.18824	1.25974	0
PSE	37	1	2.42468	2.51107	1.72168	2.14597	2.26865	1.93583	0
SACCTAU	1	1	-107.808	-97.3038	-74.3712	-90.7981	-87.7536	-73.4226	0
SACCTAU	2	2	-77.7333	-83.1	-72.4007	-74.7407	-78.2852	-63.5404	0
SACCTAU	3	1	-78.9145	-73.8	-16.5814	-67.521	-65.2716	-20.3425	0
SACCTAU	4	2	-90.1947	-88.2878	-54.0309	-92.9333	-88.3949	-60.52	0
SACCTAU	5	1	-100.989	-85.9029	-41.0975	-80.6	-69.7667	-48.9062	0
SACCTAU	6	2	-101.356	-67.7375	-34.4395	-95.775	-54.9867	-19.9022	0
SACCTAU	7	1	-119.87	-90.4043	-44.3655	-105.769	-111.403	-62.5167	0
SACCTAU	8	2	-96.58	-74.3625	-40.0083	-86.1549	-72.1375	-39.9423	0
SACCTAU	9	1	-113.862	-97.4462	-84.6324	-62.145	-113.006	-67.1516	0
SACCTAU	10	2	-126.161	-92.2264	-59.1417	-98.0035	-68.2329	-43.0681	0
SACCTAU	11	1	-110.973	-100.774	-71.213	-88.8891	-78.0208	-50.9255	0
SACCTAU	12	2	-77.7599	-57.26	-32.0383	-76.9612	-73.0124	-43.1599	0
SACCTAU	13	1	-98.9672	-91.32	-64.2567	-54.5968	-68.8875	-35.5778	0
SACCTAU	14	1	-76.8933	-62.9382	-29.6618	-60.668	-37.8945	-11.2941	0
SACCTAU	15	2	-94.8763	-89.7051	-95.2822	-94.6487	-82.5315	-78.1195	0
SACCTAU	16	1	-122.106	-92.6802	-48.1562	-112.861	-69.5894	-30.6303	0
SACCTAU	17	2	-61.6451	-42.9055	-17.365	-57.7156	-35.4688	-16.6709	0
SACCTAU	18	1	-104.325	-74.4857	-48.2727	-77.7361	-41.6723	-18.1396	0
SACCTAU	19	2	-118.3	-94.6135	-59.2	-104.588	-82.8325	-61.631	0
SACCTAU	20	2	-92.8171	-70.775	-47.6	-101.117	-95.2125	-65.8541	0
SACCTAU	21	2	-131.133	-108.648	-54.5732	-137.233	-120.7	-70.5615	0
SACCTAU	22	2	-115.3	-100.714	-83.5125	-91.7333	-74.9889	-54.1583	0
SACCTAU	23	1	-104.163	-100.877	-63.0925	-93.8032	-90.9081	-14.2978	0
SACCTAU	24	1	-107.065	-76.2572	-60.3625	-90.9544	-37.5861	21.4911	0
SACCTAU	25	2	-113.443	-107.802	-63.0764	-111.424	-103.291	-42.2655	0
SACCTAU	26	1	-117.521	-91.5163	-39.3472	-117.893	-81.9197	-26.3574	0
SACCTAU	27	2	-63.0397	-84.7087	-78.3949	-54.3333	-45.3083	-39.0791	0
SACCTAU	28	1	-90.6923	-60.6158	-31.1758	-52.9114	-38.7472	36.4167	0
SACCTAU	29	2	-124.538	-107.104	-52.6028	-101.595	-78.6242	-34.5023	0
SACCTAU	30	1	-45.2483	-21.627	-5.50217	-61.3676	-48.9133	-28.4111	0
SACCTAU	31	2	-130.585	-120.344	-109.021	-133.72	-107.515	-91.0686	0
SACCTAU	32	1	-98.3904	-84.5525	-28.5418	-82.4038	-55.9482	-20.05	0
SACCTAU	33	2	-91.1667	-113.187	-64.1765	-90.7387	-100.595	-43.125	0
SACCTAU	34	2	-87.0589	-58.5094	-34.7043	-90.7132	-72.3812	-51.9094	0
SACCTAU	35	1	-108.272	-117.615	-87.5739	-117.833	-107.045	-83.188	0
SACCTAU	36	2	-123.08	-71.9	-33.5577	-132.264	-87.117	-25.3231	0
SACCTAU	37	1	-103.185	-107.255	-68.7362	-85.928	-93.7361	-87.1638	0
SPEMTAU	1	1	-138.238	-121.34	-45.892	-96.6206	-105.269	-21.8819	0
SPEMTAU	2	2	-101.299	-107.023	-46.3761	-90.8292	-85.592	-26.0254	0
SPEMTAU	3	1	-100.881	-87.894	51.3006	-95.3326	-74.9228	51.4248	0
SPEMTAU	4	2	-87.5175	-67.3675	16.9194	-113.746	-99.5845	-22.4655	0
SPEMTAU	5	1	-129.02	-79.0136	28.0703	-50.8901	-42.0374	10.3581	0
SPEMTAU	6	2	-91.8457	-73.1007	71.2671	-123.401	-38.437	54.8275	0
SPEMTAU	7	1	-139.915	-93.306	-1.96017	-141.634	-137.937	-15.2352	0
SPEMTAU	8	2	-116.633	-74.8968	-14.7478	-98.1385	-79.2788	21.924	0
SPEMTAU	9	1	-156.349	-157.099	-25.4697	-147.643	-174.649	-40.5816	0
SPEMTAU	10	2	-184.299	-54.8474	38.8705	-134.063	-52.4344	24.5471	0
SPEMTAU	11	1	-122.722	-110.326	-33.3717	-85.9652	-78.1792	-5.06247	0
SPEMTAU	12	2	-49.2915	-5.80632	41.6235	-84.9162	-66.4155	24.6577	0
SPEMTAU	13	1	-64.5087	-29.7221	26.4253	18.2889	3.98975	47.0358	0
SPEMTAU	14	1	-87.0059	-10.8139	49.4024	-28.2728	-21.3606	40.3169	0
SPEMTAU	15	2	-139.852	-144.996	-110.812	-114.728	-123.091	-72.7653	0
SPEMTAU	16	1	-119.197	-85.1141	59.1157	-88.1083	1.01908	65.4166	0
SPEMTAU	17	2	-58.8943	-21.3268	28.5397	-28.7465	-9.83318	22.6545	0
SPEMTAU	18	1	-67.9967	-32.8925	11.8576	-10.0254	33.962	65.2497	0
SPEMTAU	19	2	-155.848	-78.2396	5.03063	-110.418	-82.9189	-14.4569	0
SPEMTAU	20	2	-91.4381	-61.8146	-14.8869	-123.459	-76.7836	22.8831	0
SPEMTAU	21	2	-159.966	-110.249	-71.8001	-182.14	-173.95	-47.5264	0
SPEMTAU	22	2	-196.554	-132.908	-58.3641	-144.662	-125.823	-34.7706	0
SPEMTAU	23	1	-99.7752	-168.54	-48.1713	-151.269	-130.155	-9.24498	0
SPEMTAU	24	1	-160.637	-98.357	-66.9421	-86.5394	-2.20501	127.122	0
SPEMTAU	25	2	-182.386	-149.739	-9.97656	-97.2794	-61.2985	17.8087	0
SPEMTAU	26	1	-155.944	-89.8686	101.284	-131.85	-65.956	98.1508	0
SPEMTAU	27	2	-116.784	-111.151	-132.819	-48.2465	-24.1868	-19.1364	0
SPEMTAU	28	1	-121.297	-45.509	66.591	-26.5684	-3.92908	142.446	0
SPEMTAU	29	2	-223.164	-186.803	-32.3788	-181.625	-136.664	-23.5775	0
SPEMTAU	30	1	-36.0744	-22.6797	2.12573	-22.8728	-45.0563	-46.6197	0
SPEMTAU	31	2	-174.977	-111.857	-31.2928	-176.911	-122.913	16.1857	0
SPEMTAU	32	1	-149.303	-110.917	123.314	-80.8707	-18.3434	97.8277	0
SPEMTAU	33	2	-177.711	-162.768	-46.1993	-139.071	-161.455	16.6311	0
SPEMTAU	34	2	-55.3869	-19.0403	66.791	-78.2166	-60.2123	26.2308	0
SPEMTAU	35	1	-111.454	-136.875	-10.7597	-114.491	-111.845	41.3898	0
SPEMTAU	36	2	-49.1157	4.08213	53.1106	-98.185	-52.5322	76.9231	0
SPEMTAU	37	1	-124.145	-138.472	-50.1739	-96.0988	-143.821	-96.4608	0
SPEMGAIN	1	1	0.365841	0.378419	0.723216	0.294975	0.371896	0.728459	0
SPEMGAIN	2	2	0.779008	0.71488	0.839296	0.841298	0.744656	0.812328	0
SPEMGAIN	3	1	0.353953	0.39044	0.715551	0.381422	0.537341	0.770977	0
SPEMGAIN	4	2	0.367283	0.440426	0.704619	0.375238	0.450931	0.697177	0
SPEMGAIN	5	1	0.619858	0.758043	0.904393	0.659071	0.718247	0.72523	0
SPEMGAIN	6	2	0.307236	0.418782	0.862238	0.323572	0.42051	0.775196	0
SPEMGAIN	7	1	0.403527	0.532441	0.819264	0.288449	0.38908	0.775584	0
SPEMGAIN	8	2	0.512122	0.577007	0.772591	0.451799	0.486147	0.810358	0
SPEMGAIN	9	1	0.249771	0.2515	0.517194	0.238451	0.255393	0.556951	0
SPEMGAIN	10	2	0.442897	0.557704	0.797714	0.392291	0.523394	0.71554	0
SPEMGAIN	11	1	0.191638	0.232739	0.52394	0.24785	0.271304	0.48733	0
SPEMGAIN	12	2	0.376906	0.487109	0.694788	0.388809	0.378684	0.715195	0
SPEMGAIN	13	1	0.603127	0.790199	0.981938	0.81739	0.832491	0.987035	0
SPEMGAIN	14	1	0.404071	0.613786	0.852584	0.485136	0.638318	0.837834	0
SPEMGAIN	15	2	0.282293	0.227343	0.308766	0.242099	0.229988	0.345173	0
SPEMGAIN	16	1	0.269519	0.384077	0.839024	0.334502	0.556647	0.831556	0
SPEMGAIN	17	2	0.757148	0.778842	0.929021	0.804422	0.772166	0.925249	0
SPEMGAIN	18	1	0.383803	0.469702	0.688616	0.544765	0.710496	0.832203	0
SPEMGAIN	19	2	0.374955	0.402952	0.835349	0.49907	0.57141	0.779691	0
SPEMGAIN	20	2	0.676846	0.74316	0.865958	0.60119	0.661333	0.923105	0
SPEMGAIN	21	2	0.435193	0.44604	0.632527	0.321942	0.290863	0.519839	0
SPEMGAIN	22	2	0.196978	0.220451	0.406108	0.370242	0.411266	0.551439	0
SPEMGAIN	23	1	0.39739	0.29423	0.546438	0.402794	0.366806	0.534131	0
SPEMGAIN	24	1	0.442028	0.632595	0.647269	0.623189	0.789538	1.01826	0
SPEMGAIN	25	2	0.180007	0.186245	0.638669	0.191938	0.321254	0.672129	0
SPEMGAIN	26	1	0.432564	0.588194	1.12262	0.484194	0.687495	1.07138	0
SPEMGAIN	27	2	0.507462	0.576002	0.564388	0.641428	0.74655	0.733891	0
SPEMGAIN	28	1	0.366385	0.504019	1.0548	0.618623	0.687437	1.01809	0
SPEMGAIN	29	2	0.166572	0.157345	0.244419	0.229855	0.257281	0.448258	0
SPEMGAIN	30	1	0.740419	0.783047	0.847479	0.776457	0.70279	0.692888	0
SPEMGAIN	31	2	0.415622	0.525019	0.97186	0.312078	0.457922	0.9042	0
SPEMGAIN	32	1	0.504467	0.453844	0.853689	0.448478	0.624282	1.09601	0
SPEMGAIN	33	2	0.0784491	0.0630166	0.438832	0.162901	0.146134	0.619979	0
SPEMGAIN	34	2	0.346947	0.513663	0.790241	0.337425	0.399123	0.676244	0
SPEMGAIN	35	1	0.189829	0.225656	0.578243	0.184694	0.209835	0.659896	0
SPEMGAIN	36	2	0.455756	0.6274	0.960133	0.365505	0.492362	0.920972	0
SPEMGAIN	37	1	0.108839	0.141028	0.411613	0.0981293	0.0527834	0.330875	0
PSE	101	1	2.17072	2.49435	2.16079	3.40739	2.69332	2.48759	1
PSE	102	1	1.36026	1.59397	1.52253	1.53001	2.16841	1.84789	1
PSE	103	1	2.5827	2.24211	1.56991	1.26268	1.28836	1.17697	1
PSE	104	2	1.90277	2.28972	2.48456	2.0104	2.19605	1.95841	1
PSE	105	2	2.14318	1.73434	2.04372	1.09558	1.00927	1.39703	1
PSE	106	2	2.84936	2.12563	2.45683	1.91341	1.68414	2.2672	1
PSE	107	2	1.69237	1.74511	1.82897	1.87727	2.18534	2.28822	1
PSE	108	1	2.04928	1.93567	1.90012	1.70517	1.4204	1.69949	1
PSE	109	2	2.89087	2.08052	1.86522	2.16538	1.89754	1.86082	1
PSE	110	1	1.47021	2.33448	2.31781	1.1774	1.3605	1.75838	1
PSE	111	2	2.02807	2.14407	2.18526	1.28132	1.21285	1.55001	1
PSE	112	1	1.92562	1.9007	1.57737	1.05529	1.0339	0.978585	1
PSE	113	1	2.27559	1.58977	1.19097	1.17998	1.26224	0.994129	1
PSE	114	2	1.98147	1.83409	2.08927	2.33718	1.88764	1.85568	1
PSE	115	2	2.45936	2.55759	1.84152	2.16328	1.98986	1.42253	1
PSE	116	1	1.88417	1.91833	2.05502	2.67513	2.18106	1.69547	1
PSE	117	2	1.14097	1.66097	1.86228	1.65991	1.47401	1.51495	1
PSE	118	1	1.96377	2.25328	1.73399	1.99678	1.82618	1.51257	1
PSE	119	2	3.07671	2.83408	2.45935	2.15879	1.82966	1.74208	1
PSE	120	1	2.14214	1.95886	2.05713	0.873755	1.23241	2.17176	1
PSE	121	2	3.21714	3.36131	2.7547	2.23719	2.6721	2.58639	1
PSE	122	1	1.29843	1.30157	1.15648	1.18302	0.971328	1.27024	1
PSE	123	2	1.42329	1.75234	1.37189	1.62782	1.40499	1.12762	1
PSE	124	1	2.49042	1.5312	1.41568	1.95919	1.36046	1.34099	1
PSE	125	2	1.61105	2.23931	2.44921	1.71717	1.77741	1.82747	1
PSE	126	2	2.18683	1.3184	1.17992	1.94972	1.26393	1.05618	1
PSE	127	1	1.94855	2.01695	1.75677	1.79185	1.75199	1.3696	1
PSE	128	2	1.64875	1.59521	1.72637	1.1947	1.16003	1.35582	1
PSE	129	2	2.37986	1.89712	2.23556	2.33385	1.71957	2.09188	1
PSE	130	1	2.4557	1.6328	2.38761	2.55294	2.16865	1.96468	1
PSE	131	1	2.26593	3.04157	2.61144	2.69379	2.665	2.06303	1
PSE	132	1	3.06632	3.08236	2.05836	2.76947	2.07656	1.92336	1
SACCTAU	101	1	-89.1154	-104.892	-95.7439	-151.117	-117.587	-105.187	1
SACCTAU	102	1	-50.8036	-54.9867	-54.0088	-36.4658	-94.965	-64.7995	1
SACCTAU	103	1	-105.325	-85.4979	-48.56	-46.8405	-32.2286	-30.3764	1
SACCTAU	104	2	-70.8667	-91.1034	-78.4586	-78	-89.6562	-72.841	1
SACCTAU	105	2	-73.7185	-42.7515	-60.85	4.38	9.49091	15.8308	1
SACCTAU	106	2	-120.05	-66.8923	-75.0857	-78.5	-52.6571	-47.5926	1
SACCTAU	107	2	-62.8108	-47.3533	-42.1975	-69.2118	-83.0944	-76.4046	1
SACCTAU	108	1	-86.3633	-66.675	-65.9515	-68.6118	-44.8316	-76.4435	1
SACCTAU	109	2	-116.438	-86.0793	-69.6846	-87.2375	-75.8286	-62.3444	1
SACCTAU	110	1	-40.9769	-72.7462	-59.3792	-26.3914	-41.4071	-21.3525	1
SACCTAU	111	2	-83.5212	-83.252	-72.11	-31.6231	-43.0049	-59.0935	1
SACCTAU	112	1	-77.4471	-66.9069	-30.45	-31.4217	-26.825	-14.5955	1
SACCTAU	113	1	-98.4707	-63.9691	-33.692	-46.2	-54.854	-24.105	1
SACCTAU	114	2	-81.0857	-62.3286	-50.7893	-94.28	-64.8407	-60.6548	1
SACCTAU	115	2	-101.588	-105.841	-68.6952	-86.1852	-78.5538	-47.2724	1
SACCTAU	116	1	-84.7667	-78.5818	-95.4513	-115.029	-96.4444	-58.0877	1
SACCTAU	117	2	-40.6552	-64.9407	-55.4692	-67.5926	-54.037	-27.6069	1
SACCTAU	118	1	-79.9273	-97.4437	-61.6357	-79.5848	-65.7343	-33.022	1
SACCTAU	119	2	-130.6	-112.959	-101.454	-81.8833	-70.2523	-59.722	1
SACCTAU	120	1	-86.7938	-76.572	-83.6185	-16.4667	-45.68	-101.379	1
SACCTAU	121	2	-144.8	-136.895	-129.812	-86.0759	-111.823	-108.3	1
SACCTAU	122	1	-51.7375	-51.8306	-36.5929	-51.0375	-44.3431	-39.5038	1
SACCTAU	123	2	-53.4674	-67.3472	-37.01	-63.4111	-58.575	-47.1625	1
SACCTAU	124	1	-96.5308	-47.7173	7.26049	-72.9744	-43.1882	-39.5718	1
SACCTAU	125	2	-58.7556	-94.4476	-106.959	-59.7077	-57.1	-68.1353	1
SACCTAU	126	2	-91.9573	-52.7343	-8.7675	-83	-31.8829	-23.1558	1
SACCTAU	127	1	-74.3554	-80.4733	-66.4387	-62.1636	-60.81	-38.4667	1
SACCTAU	128	2	-69.2444	-60.0708	-50.98	-17.4688	-41.5269	-39.3611	1
SACCTAU	129	2	-98.4364	-57.2158	7.10797	-90.5724	-44.6267	55.6622	1
SACCTAU	130	1	-69	-58.0857	-72.0765	-106.88	-78.4545	-74.8042	1
SACCTAU	131	1	-91.2	-119.564	-119.595	-112.86	-104.676	-52.956	1
SACCTAU	132	1	-132.744	-126.585	-86.145	-120.062	-80.2974	-72.6294	1
SPEMTAU	101	1	-181.077	-179.377	-130.566	-164.783	-174.753	-129.202	1
SPEMTAU	102	1	-1.85249	-54.5527	5.17484	13.3657	-80.8457	-60.578	1
SPEMTAU	103	1	-165.179	-121.773	10.3725	-7.72663	2.33875	-4.01171	1
SPEMTAU	104	2	-106.232	-118.905	-47.4891	-78.5601	-107.571	-77.8207	1
SPEMTAU	105	2	53.0475	25.0563	-80.7369	57.3204	67.5017	-40.9246	1
SPEMTAU	106	2	-57.9987	-20.4343	44.6698	19.587	54.4599	116.942	1
SPEMTAU	107	2	-51.8454	-46.632	-20.8599	-43.7473	-58.6086	-80.1051	1
SPEMTAU	108	1	-93.3309	-79.0919	-33.5302	-2.8253	-58.795	-52.5546	1
SPEMTAU	109	2	-128.713	-121.217	-60.3107	-58.8063	-86.222	-55.646	1
SPEMTAU	110	1	-166.585	-117.332	-77.8711	-35.9839	-93.3987	-49.0589	1
SPEMTAU	111	2	-118.064	-145.6	-92.4869	-12.777	-75.0743	-91.5582	1
SPEMTAU	112	1	-120.697	-104.81	1.01953	-37.39	-44.1395	6.28992	1
SPEMTAU	113	1	-130.153	-85.1646	-0.853779	-34.4126	-30.6117	16.1397	1
SPEMTAU	114	2	-91.4424	-55.0532	4.76347	-81.7284	-102.714	-22.8998	1
SPEMTAU	115	2	-130.96	-98.2146	-53.5089	-36.6189	-37.0705	-34.7895	1
SPEMTAU	116	1	-135.4	-118.333	-97.6452	-166.741	-114.566	-24.8754	1
SPEMTAU	117	2	-40.131	-47.4988	74.0264	-37.7662	-59.4927	47.3346	1
SPEMTAU	118	1	-76.3086	-108.652	-34.8382	-42.4613	-53.9635	-8.61671	1
SPEMTAU	119	2	-196.707	-137.908	26.8519	-5.81453	-46.2878	12.8179	1
SPEMTAU	120	1	-54.2581	-51.4507	-69.9577	4.75416	-58.4123	-117.085	1
SPEMTAU	121	2	-225.589	-212.513	-188.652	-124.52	-191.086	-175.175	1
SPEMTAU	122	1	-44.7551	-26.3609	44.575	-9.15833	-29.0217	17.8517	1
SPEMTAU	123	2	-80.0099	-92.0251	-54.9044	-42.4754	-47.7921	-27.1755	1
SPEMTAU	124	1	-114.831	-9.4152	50.2894	-24.6374	13.8492	-39.1988	1
SPEMTAU	125	2	-42.1559	-107.125	-84.5282	-18.0855	-22.1775	-3.63073	1
SPEMTAU	126	2	-96.9736	-35.1517	60.9097	-77.8179	-10.5876	36.8843	1
SPEMTAU	127	1	-72.9144	-106.884	-17.3644	1.12472	-19.7304	19.3644	1
SPEMTAU	128	2	-105.741	-111.943	-29.7779	-10.0169	-47.9757	-53.7472	1
SPEMTAU	129	2	-88.0544	-66.8534	49.2483	-67.8615	-6.59939	168.128	1
SPEMTAU	130	1	-195.333	-94.0755	-52.2122	-88.4081	-70.2612	5.91361	1
SPEMTAU	131	1	-76.2775	-143.968	-145.778	-130.812	-173.108	-51.737	1
SPEMTAU	132	1	-208.831	-173.202	-47.7894	-143.503	-77.1279	-34.7027	1
SPEMGAIN	101	1	0.672613	0.437015	0.374943	0.598206	0.365981	0.347881	1
SPEMGAIN	102	1	0.602171	0.538864	0.783057	0.495146	0.359095	0.528295	1
SPEMGAIN	103	1	0.472928	0.492225	0.911733	0.797631	0.661615	0.747175	1
SPEMGAIN	104	2	0.591726	0.397122	0.567512	0.615026	0.42439	0.562455	1
SPEMGAIN	105	2	0.58221	0.615011	0.517946	0.947092	0.770194	0.564934	1
SPEMGAIN	106	2	0.882527	1.03917	1.10071	0.947459	1.08264	1.10034	1
SPEMGAIN	107	2	0.671873	0.583083	0.703366	0.760366	0.580953	0.539781	1
SPEMGAIN	108	1	0.737748	0.667261	0.764501	0.826387	0.625883	0.620023	1
SPEMGAIN	109	2	0.627782	0.729044	0.809986	0.810873	0.761156	0.781257	1
SPEMGAIN	110	1	0.403455	0.424823	0.474571	0.759145	0.638782	0.843577	1
SPEMGAIN	111	2	0.562067	0.396506	0.444587	0.745925	0.491812	0.481565	1
SPEMGAIN	112	1	0.90103	0.799119	0.898898	0.89615	0.759993	0.870052	1
SPEMGAIN	113	1	0.491963	0.698232	0.829434	0.756356	0.643933	0.755962	1
SPEMGAIN	114	2	0.57853	0.723399	0.775216	0.704663	0.649489	0.859273	1
SPEMGAIN	115	2	0.536667	0.497911	0.528113	0.827445	0.685172	0.628488	1
SPEMGAIN	116	1	0.894495	0.724562	0.628178	0.940157	0.846557	0.89913	1
SPEMGAIN	117	2	0.613845	0.654233	0.916464	0.563008	0.651629	0.989075	1
SPEMGAIN	118	1	0.869237	0.673004	0.727479	0.763102	0.65777	0.749648	1
SPEMGAIN	119	2	0.0905052	0.132229	0.495744	0.297808	0.297177	0.6787	1
SPEMGAIN	120	1	0.592141	0.627306	0.530678	0.835776	0.632829	0.464574	1
SPEMGAIN	121	2	0.288829	0.154921	0.126743	0.413759	0.267601	0.31171	1
SPEMGAIN	122	1	0.642969	0.723402	0.837977	0.771003	0.734335	0.774638	1
SPEMGAIN	123	2	0.248598	0.227888	0.522366	0.396134	0.501999	0.695274	1
SPEMGAIN	124	1	0.386121	0.67575	0.834181	0.455433	0.682802	0.544501	1
SPEMGAIN	125	2	0.47747	0.352249	0.433309	0.558951	0.587016	0.667846	1
SPEMGAIN	126	2	0.666141	0.810962	1.07251	0.700629	0.789283	0.932449	1
SPEMGAIN	127	1	0.493085	0.409531	0.616135	0.654956	0.54997	0.684352	1
SPEMGAIN	128	2	0.87196	0.783561	0.964779	0.940737	0.859421	0.881745	1
SPEMGAIN	129	2	0.641523	0.847884	1.13244	0.710397	1.03946	1.2845	1
SPEMGAIN	130	1	0.364611	0.51766	0.614608	0.758097	0.655133	0.886403	1
SPEMGAIN	131	1	0.422299	0.441524	0.444624	0.457696	0.308018	0.56173	1
SPEMGAIN	132	1	0.186707	0.227599	0.501132	0.226688	0.373981	0.453098	1
