# Supplementary material for: Task demands and visual context naturalness modulate gravitational expectation during ocular tracking of temporarily occluded ballistic trajectories
Source: PLoS One. 2026 Jun 3;21(6):e0328432. doi: 10.1371/journal.pone.0328432 (PMC13232861; doi:10.1371/journal.pone.0328432)
Supplement: S1 File — Columns starting with PS and NS denote data from Pictorial and Neutral Scenario blocks, respectively. In the oculomotor indexes files, 0 and 1 values in the task column correspond to Oculomotor Task and Oculo-Manual Task, respectively. PSE, post saccadic error; SACCTAU, saccadic τ; SPEMTAU, SPEM τ; SPEMGAIN, SPEM gain. (ZIP) [file pone.0328432.s001.zip › population_INTERCEPT.xlsx]

## Sheet: population_INTERCEPT
variable	subj	order	PS - 0g	PS - 1g	PS - 2g	NS - 0g	NS - 1g	NS - 2g
time error	101	1	-87.9532	-53.1443	-39.0295	-77.9921	-54.3524	-48.8952
time error	102	1	-61.8558	-12.8695	17.4086	-55.204	-13.9812	5.94098
time error	103	1	-73.3898	-30.9211	-5.95968	-61.9648	-48.4203	-36.5148
time error	104	2	-124.191	-69.3937	-81.9852	-82.8859	-54.5	-47.9672
time error	105	2	-91.8794	-62.5367	-53.9722	-61.293	-54.0047	-34.7133
time error	106	2	-66.6766	-33.7141	-43.2452	-44.6627	-8.72578	-20.427
time error	107	2	-110.577	-31.7578	-39.4619	-85.7953	-39.5758	-26.446
time error	108	1	-82.6484	-65.932	-20.0944	-77.2422	-57.907	-34.2484
time error	109	2	-14.7103	25.0806	31.2398	17.4254	49.2789	65.8056
time error	110	1	-95.6175	-46.7984	-33.2294	-59.1095	-33.3333	-14.6198
time error	111	2	-48.1742	-30.5032	-20.7079	-24.4117	-6.66032	11.1016
time error	112	1	-13.2484	7.36984	47.8925	-0.632812	1.35887	13.2605
time error	113	1	-39.9922	-27.2548	-10.4959	-64.5381	-28.1992	-25.8383
time error	114	2	-102.941	-74.768	-67.3367	-73.5914	-49.6273	-34.3452
time error	115	2	-47.7548	-29.1766	-26.8325	-17.0476	-1.07823	11.3484
time error	116	1	-56.7805	-19.6391	-5.40635	-33.8234	-22.6383	-14.3797
time error	117	2	-48.8883	-28.2611	-1.96016	-87.0625	-38.0055	-35.0117
time error	118	1	-109.695	-51.7968	-40.4817	-86.2133	-41.1742	-34.4023
time error	119	2	-2.48672	21.6702	26.5738	-30.8445	7.04453	24.0254
time error	120	1	-121.124	-61.369	-32.8532	-73.3539	-35.0648	-26.0484
time error	121	2	-46.4087	-9.31746	2.44516	-15.9234	14.6703	24.407
time error	122	1	-71.8094	-60.8615	-42.223	-61.4778	6.81917	-2.71613
time error	123	2	-104.88	-73.6222	-97.2937	-59.9071	-39.4098	-27.4595
time error	124	1	-38.9711	0.182812	9.1625	-57.4281	-4.03203	7.01719
time error	125	2	-67.1484	-28.1919	-18.9095	-61.4234	-28.1468	0.879032
time error	126	2	-69.5008	-48.0414	-42.9961	-30.9445	-32.5881	-6.86172
time error	127	1	-101.238	-60.2398	-31.4031	-74.4414	-55.8641	-32.6773
time error	128	2	-39.8254	-3.13254	-1.96984	-8.6123	27.2526	37.2464
time error	129	2	-2.95	25.4605	41.525	-51.9164	0.341129	33.2672
time error	130	1	-131.472	-54.031	-39.1841	-54.6125	-33.0203	-39.6773
time error	131	1	-54.4141	11.7906	33.571	-55.3008	22.6961	23.7258
time error	132	1	42.7062	109.976	90.7405	58.5766	79.15	75.0836
position error	101	1	-2.70032	7.32131	2.59082	0.236825	8.37016	10.3759
position error	102	1	-3.476	5.2925	10.3938	-4.20127	5.29312	8.23672
position error	103	1	-2.07063	4.5675	8.37484	2.25188	4.28562	7.795
position error	104	2	-2.88437	2.62667	2.79688	-0.583125	6.28	7.54375
position error	105	2	2.42095	7.24688	5.11175	-1.00562	3.89188	14.0206
position error	106	2	9.0075	11.6556	7.04258	5.55048	7.3025	2.24254
position error	107	2	-3.57563	7.83875	1.04952	-9.37625	6.86313	10.8161
position error	108	1	1.955	7.175	10.34	3.97	6.4225	8.40938
position error	109	2	6.0781	7.82258	9.45688	0.332063	7.00625	12.7006
position error	110	1	-1.39619	7.22903	4.45206	1.67302	6.57333	4.50095
position error	111	2	1.71562	9.17161	3.75937	6.42375	7.52889	7.89187
position error	112	1	7.16317	14.1511	10.6453	3.79813	9.53677	3.07677
position error	113	1	3.34375	7.80063	7.21967	4.73587	9.35688	6.685
position error	114	2	-1.98812	7.73438	11.6681	-1.05062	7.52937	11.6533
position error	115	2	3.21397	4.96968	0.937143	3.34095	7.52516	9.58984
position error	116	1	1.08062	15.41	16.4178	4.7475	11.6713	11.6981
position error	117	2	5.45437	4.22794	1.19437	-10.5388	-2.12688	-1.24562
position error	118	1	-2.605	14.5187	13.7073	5.35438	11.3912	12.1438
position error	119	2	5.82937	6.68323	7.59556	-13.81	2.80625	13.8102
position error	120	1	-3.78938	13.2756	17.6658	0.440625	11.2562	10.4984
position error	121	2	5.02476	10.4489	3.88516	0.044375	8.72063	5.9275
position error	122	1	-2.10312	10.4984	10.299	2.16254	9.526	10.2323
position error	123	2	-0.207619	18.4203	9.84698	-2.02413	28.9003	9.50774
position error	124	1	-2.23312	10.3537	13.7006	0.95375	5.95062	6.21312
position error	125	2	3.9975	4.97355	2.03048	-2.01063	6.5054	8.94516
position error	126	2	4.47562	10.6862	13.5869	2.28688	8.06857	14.4706
position error	127	1	-3.84563	6.75188	1.55438	0.070625	5.43813	4.55875
position error	128	2	3.13841	9.90857	15.106	1.03738	10.4131	12.1386
position error	129	2	7.47873	15.0794	7.56625	-1.0975	13.0077	15.1131
position error	130	1	-16.9806	0.0838095	0.749206	0.2725	6.30563	7.85875
position error	131	1	2.44687	16.5688	13.6955	5.88125	17.6594	11.0587
position error	132	1	6.69813	13.6652	10.4524	14.6106	11.7744	8.66188
velocity at response	101	1	120.354	65.3022	-18.6267	96.4577	33.6975	-41.7148
velocity at response	102	1	118.637	-63.6823	-93.3387	113.263	-66.5335	-79.373
velocity at response	103	1	108.247	59.695	-38.7937	100.866	-29.3496	-85.1764
velocity at response	104	2	122.248	78.5167	8.76768	116.287	64.8576	13.6257
velocity at response	105	2	124.434	68.9185	17.3546	104.919	23.9502	-22.6984
velocity at response	106	2	115.897	64.7461	3.31482	119.639	64.1329	4.53107
velocity at response	107	2	133.092	-87.1705	-66.5127	138.328	-93.5256	-74.928
velocity at response	108	1	112.454	26.0148	-41.0078	121.357	5.81984	-52.2083
velocity at response	109	2	103.203	33.8622	-20.4509	102.277	28.0405	-22.7965
velocity at response	110	1	90.0054	19.4821	-32.959	92.1309	9.78856	-8.61721
velocity at response	111	2	121.653	30.6631	-42.3426	124.03	30.9005	-25.9388
velocity at response	112	1	90.6988	-23.8145	-57.7918	102.542	-42.3381	-62.4381
velocity at response	113	1	66.9712	11.9716	-13.9448	43.7342	-4.57985	-14.927
velocity at response	114	2	66.2838	-158.955	-106.469	76.9112	-153.023	-116.763
velocity at response	115	2	84.9219	40.0217	-1.79873	69.6802	14.6801	-30.0925
velocity at response	116	1	87.3932	-21.4151	-72.7769	65.849	-76.0473	-88.8842
velocity at response	117	2	122.014	79.1887	7.24211	128.748	48.5926	-26.6562
velocity at response	118	1	111.552	9.28615	-83.9797	109.908	-40.6617	-96.2282
velocity at response	119	2	134.414	24.728	-51.5024	102.63	-7.03474	-80.7981
velocity at response	120	1	98.5427	-48.6212	-120.524	83.3685	-131.723	-118.694
velocity at response	121	2	82.5281	39.2222	5.29715	77.5613	24.2792	-4.86186
velocity at response	122	1	109.991	39.9477	-24.9985	103.758	36.1192	-31.0811
velocity at response	123	2	41.6548	-27.6147	-98.3912	37.5232	-29.6951	-100.216
velocity at response	124	1	24.7335	-23.1962	-62.8662	27.1554	-27.4084	-68.3659
velocity at response	125	2	107.726	-88.2634	-88.3713	85.6958	-110.272	-100.687
velocity at response	126	2	112.15	62.5018	4.70224	104.988	52.8327	4.96097
velocity at response	127	1	141.528	79.4243	11.4748	114.421	62.6179	2.31436
velocity at response	128	2	46.4544	3.79747	-34.3111	58.2215	4.03989	-27.5645
velocity at response	129	2	114.244	-64.9856	-81.8284	91.443	-90.93	-94.3177
velocity at response	130	1	127.92	28.6241	-63.7931	111.882	48.5257	-43.4007
velocity at response	131	1	161.692	22.7808	-53.4801	178.623	27.879	-40.7493
velocity at response	132	1	121.392	-22.7116	-63.4738	99.7613	-4.90396	-68.0922
